# Supplementary material for: Mutational landscape of phenylketonuria in Iran
Source: J Cell Mol Med. 2023 Jul 31;27(17):2457–66. doi: 10.1111/jcmm.17865 (PMC10468661; doi:10.1111/jcmm.17865)
Supplement: Supplementary file 2 — Table S1 [file JCMM-27-2457-s007.xlsx]

## Sheet: Sheet1
Order	Mutation DNA level	Mutation at Protein level	Exon/Intron	Type of mutation	Number of alleles	Frequency (%)	Ethnicity	Variant ACMG classification	Allelic Phenotype Values (APV) and Phenotype Association of PAH Variations, BIOPKU database, http://www.biopku.org/home/home.asp
1	c.(1-1393_1-405)_(352+33_370)del	….	E1-3	Deletion	1	0.033	Persian	Pathogenic	classic PKU
2	c.2T>C	p.Met1Thr	E1	Missense	7	0.23	Persian	Pathogenic	classic PKU
3	c.10G>A	p.Ala4Thr	E1	Missense	3	0.1	Unknown	VUS	Unavalable
4	c.45_46delCT	p.Ser16Ter	E2	Deletion	4	0.13	Unknown	Pathogenic	classic PKU
5	c.115_117delTTC	p.Phe39del	E2	Deletion	38	1.27	Persian,Tabari	Pathogenic	classic PKU
6	c.137G>A	p.Gly46Asp	E2	Missense	5	0.17	Unknown	Pathogenic	Unavalable
7	c.143T>C	p.Leu48Ser	E2	Missense	63	2.1	Turks,Persian,Lurish,Arab	Pathogenic	classic-mild PKU
8	c.158G>A	p.Arg53His	E2	Missense	1	0.033	Persian	VUS	mild HPA
9	c.165T>G	p.Phe55Leu	E2	Missense	2	0.067	Kurd	Pathogenic	mild HPA
10	c.165delT	p.Phe55Leufs*6	E2	Deletion	9	0.3	Persian	Pathogenic	classic PKU
11	c.(168+73_169-201)_(352+33_370)del	….	E2	Deletion	10	0,33	Turks	Pathogenic	Unavalable
12	c.168+5G>C	….	I2	Splicing	176	5.88	Turks,Lurish,Persian,Gilaks,Balouch,Kurd	Pathogenic	classic PKU
13	c.169-13T>G	….	I2	Splicing	5	0.17	Persian,Kurd,Turks	VUS	classic PKU
14	c.169-1G>A	….	I2	Splicing	3	0.1	Kurd	Pathogenic	Unavalable
15	g.21560_26324del4765	Ex3del4765	E3	Deletion	2	0.067	Turks	Pathogenic	Unavalable
16	c.194T>C	p.Ile65Thr	E3	Missense	2	0.067	Persian	Pathogenic	classic PKU
17	c.199T>C	p.Ser67Pro	E3	Missense	20	0.67	Unknown	Likely Pathogenic	classic-mild PKU
18	c.206_207insC	p.Phe69fs	E3	Insertion	2	0.067	Unknown	Pathogenic	Unavalable
19	c.305T>C	p.Ile102Thr	E3	Missense	3	0.1	Turks	VUS	Unavalable
20	c.311C>A	p.Ala104Asp	E3	Missense	2	0.067	Persian	Pathogenic	classic-mild PKU
21	c.329C>T	p.Ser110Leu	E3	Missense	1	0.033	Persian	Pathogenic	Unavalable
22	c.331C>T	p.Arg111Ter	E3	Nonsense	2	0.067	Persian	Pathogenic	classic PKU
23	c.334G>C	p.Asp112His	E3	Missense	4	0.13	Persian	Pathogenic	Unavalable
24	c.335dup A	p.Asp112Efs*2	E3	Insertion	2	0.067	unknown	Pathogenic	classic PKU
25	c.353-1G>A	….	I3	Splicing	2	0.067	Turks	Pathogenic	classic PKU
26	c.355C > T	p.Pro119Ser	E4	Missense	1	0.033	unknown	Pathogenic	mild PKU-mild HPA
27	c.441+1G>C	IVS4 + 1G > C	I4	Splicing	5	0.17	Turks,Lurish	Pathogenic	classic PKU
28	c.441+1G>A	…..	I4	Splicing	13	0.43	Turks,Persianb	Pathogenic	classic PKU
29	c.441+4A>G	….	I4	Splicing	1	0.033		VUS	classic PKU
30	c.441+5G>T	….	I4	Splicing	51	1.7	Turks,Persian,Tabari,Talesh,Gilaki	Pathogenic	classic PKU
31	c.452A>G	p.Asp151Gly	E5	Missense	1	0.033	Gilaki	VUS	Unavalable
32	c.464G>A	p.Arg155His	E5	Missense	2	0.067	Persian	VUS	mild HPA
33	c.473G>A	p.Arg158Gln	E5	Missense	17	0.57	Turks,Persian,	Pathogenic	classic PKU
34	c.479A > C	p.Gln160Pro	E5	Missense	1	0.033	Unknown	Pathogenic	Unavalable
35	c.506delG	p.Arg169Profs*26	E5	Deletion	1	0.033	Persian	Pathogenic	classic PKU
36	c.506G>C	p.Arg169Pro	E5	Missense	2	0.067	Unknown	Pathogenic	Unavalable
37	c.510-1G>A	….	I5	Splicing	8	0.27	Persian	Pathogenic	Unavalable
38	c.526C>T	p.Arg176Ter	E6	Nonsense	65	2.17	Turks,Persian,Lurish,Kurd	Pathogenic	classic PKU
39	c.533A>G	p.Glu178Gly	E6	Missense	3	0.1	Turks,Persian	Pathogenic	mild PKU-mild HPA
40	c.535T>C	p.Tyr179His	E6	Missense	11	0.37	Persian	Pathogenic	classic PKU
41	c.558_559delAT	p.Trp187Glyfs*12	E6	Deletion	2	0.067	Persian	Pathogenic	classic PKU
42	c.581G>T	p.Leu194Arg	E6	Missense	4	0.13	Unknown	Likely Pathogenic	Unavalable
43	c.590_612del23	p.Leu197Ter	E6	Deletion	1	0.033	Unknown	Pathogenic	classic PKU
44	c.592T>G	p.Tyr198Asp	E6	Missense	1	0.033	Persian	Pathogenic	Unavalable
45	c.592_613Del22	p.Tyr198Serfs*136	E6	Deletion	18	0.6	Persian,Turks,Kurd,	Pathogenic	classic PKU
46	c.602A>G	p.His201Arg	E6	Missense	1	0.033	Persian	Pathogenic	Unavalable
47	c.603T>G	p.His201Gln	E6	Missense	2	0.067	Tabari	VUS	Unavalable
48	c.707-96A>G	….	E6	Splicing	2	0.067	Turks	Pathogenic	Unavalable
49	c.631C>A	p.Pro211Thr	E6	Missense	2	0.067	Turks	Pathogenic	mild HPA
50	c.632DelC	p.Pro211Hisfs*130	E6	Deletion	5	0.17	Persian	Pathogenic	classic PKU
51	c.638T>C	p.Leu213Pro	E6	Missense	2	0.067	Persian	Pathogenic	classic PKU
52	c.650G>T	p.Cys217Phe	E6	Missense	3	0.1	Persian	Pathogenic	Unavalable
53	c.671T>C	p.Ile224Thr	E6	Missense	19	0.63	Turks,Persian	Pathogenic	classic PKU
54	c.688G>A	p.Val230Ile	E6	Missense	12	0.4	Persian,Tabari,	Pathogenic	mild HPA
55	c.689T>C	p.Val230Ala	E6	Missense	2	0.067	Persian	Pathogenic	Unavalable	Non-CpG-type
56	c.691T>C	p.Ser231Pro	E6	Missense	30	1	Persian,Lurish,Arab	Pathogenic	classic PKU
57	c.692C>T	p.Ser231Phe	E6	Missense	1	0.033	Persian	Pathogenic	classic PKU
58	c.707-1G>C	….	I6	Splicing	1	0.033	Persian	Pathogenic	Unavalable
59	c.711C>G	p.Cys237Trp	E6	Missense	5	0.17	Unknown	Likely Pathogenic	Unavalable
60	c.721C>T	p.Arg241Cys	E7	Missense	12	0.4	Turks,Persian	Pathogenic	mild PKU
61	c.722G>A	p.Arg241His	E7	Missense	8	0.27	Persian	Pathogenic	mild PKU
62	c.727C>T	p.Arg243Ter	E7	Nonsense	111	3.7	Turks,Persian,Lurish,Gilaki,Tabari,	Pathogenic	classic PKU
63	c.728G>A	p.Arg243Gln	E7	Missense	22	0.73	Turks,Persian,	Pathogenic	classic PKU
64	c.740G>A	p.Gly247Asp	E7	Missense	9	0.3	Turks	Pathogenic	classic PKU
65	c.754C>T	p.Arg252Trp	E7	Missense	46	1.54	Turks,Persian,Arab	Pathogenic	classic PKU
66	c.755G>A	p.Arg252Gln	E7	Missense	10	0,33	Turks,Persian,Balouch	Pathogenic	classic PKU
67	c.773T>G	p.Leu258Arg	E7	Missense	1	0.033	Tabari	Pathogenic	Unavalable
68	c.781C>T	p.Arg261Ter	E7	Nonsense	65	2.17	Turks,Persian,Talesh,Gilaki	Pathogenic	classic PKU
69	c.782G>A	p.Arg261Gln	E7	Missense	245	8.18	Kurd,Turks,Persian,Tabari,Gilaki,Lurish,Arab	Pathogenic	classic PKU
70	c.801G>T	p.Gln267His	E7	Missense	1	0.033	Persian	Pathogenic	Unavalable
71	c.803A>G	p.Tyr268Cys	E7	Missense	5	0.17	Turks,Persian,Gilaki	Pathogenic	Unavalable
72	c.809G>A	p.Arg270Lys	E7	Missense	1	0.033	Turks	Pathogenic	classic PKU
73	c.838G>A	p.Glu280Lys	E7	Missense	39	1.3	Turks,Persian,Lurish,Tabari,Arab	Pathogenic	classic PKU
74	c.842C>T	p.Pro281Leu	E7	Missense	193	6.45	Turks,Persian,Lurish,Gilaki,	Pathogenic	classic PKU
75	c.842C>G	p.Pro281Arg	E7	Missense	6	0.2	Turks,Persian	Pathogenic	classic PKU
76	c.842+1G>A	…..	I7	Splicing	2	0.067	Unknown	Pathogenic	classic PKU
77	c.843-5T>C	IVS7-5T > C	I7	Splicing	26	0.87	Persian,Lurish	Pathogenic	classic PKU
78	c.848T>A	p.Ile283Asn	E8	Missense	4	0.13	Turks	Pathogenic	Unavalable
79	c.898G>T	p.Ala300Ser	E8	Missense	40	1.34	Turks,Persian,Lurish,Gilaki,Arab,Kurd	Pathogenic	mild HPA
80	c.910C>T	p.Gln304Ter	E8	Nonsense	2	0.067	Persian	Pathogenic	classic PKU
81	c.913-7A>G	….	I8	Splicing	6	0.2	Lurish	VUS	classic PKU
82	c.913G>T	p.Glu305Ter	E9	Nonsense	2	0.067	Persian	Pathogenic	Unavalable
83	c.916A>G	p.Ile306Val	E9	Missense	2	0.067	Unknown	Pathogenic	mild HPA
84	c.926C>A	p.Ala309Asp	E9	Missense	14	0.47	Turks,Persian	Pathogenic	classic-mild PKU
85	c.926C>T	p.Ala309Val	E9	Missense	2	0.067	Persian	Pathogenic	classic-mild PKU
86	c.969+5G>A	…..	I9	Splicing	88	2.94	Tabari,Turks,Persian,Lurish,Arab,Kurd	Pathogenic	classic PKU
87	c.969+5G>C	….	I9	Splicing	4	0.13	Kurd	Pathogenic	Unavalable
88	c.970-1G>T	….	I9	Splicing	9	0.3	Turks,Persian	Pathogenic	classic PKU
89	c.997C>T	p.Leu333Phe	E10	Missense	5	0.17	Unknown	Likely Pathogenic	mild PKU
90	c.998T>C	p.Leu333Pro	E10	Missense	2	0.067	Unknown	Pathogenic	Unavalable
91	c.1028A>G	p.Tyr343Cys	E10	Missense	2	0.067	Persian	Pathogenic	mild PKU
92	c.1049C>A	p.Ser350Tyr	E10	Missense	6	0.2	Kurd	Pathogenic	classic PKU
93	c.1066-14C>G	….	I10	Splicing	2	0.067	Turks	VUS	classic PKU
94	c.1066-11G>A	….	I10	Splicing	585	19.54	Turks,Lurish,Persian,Gilaks,Arab,Tabari,Kurd	Pathogenic	classic PKU
95	c.1066-3C>T	….	I10	Splicing	1	0.033	Persian	Pathogenic	classic PKU
96	c.1066-2A>G	….	I10	Splicing	2	0.067	Persian	Pathogenic	Unavalable
97	c.1068C>G	p.Tyr356Ter	E11	Nonsense	6	0.2	Turks,Persian	Pathogenic	classic PKU
98	c.1068C>A	p.Tyr356Ter	E11	Nonsense	10	0,33	Lurish	Pathogenic	classic PKU
99	c.1069T>C	p.Cys357Arg	E11	Missense	2	0.067	Turks	Pathogenic	Unavalable
100	c.1090-1092delCTT	p.Leu364del	E11	Deletion	5	0.17	Unknown	Pathogenic	Unavalable
101	c.1089delG	p.Lys363Asnfs*37	E11	Deletion	66	2.2	Turks,Persian	Pathogenic	classic PKU
102	c.1106-1107insAGCT	p.Glu370Alafs*25	E11	Insertion	2	0.067	Persian	Pathogenic	Unavalable
103	c.1114A>T	p.Thr372Ser	E11	Missense	10	0,33	Turks,Persian	Pathogenic	mild HPA
104	c.1124A>G	p.Gln375Arg	E11	Missense	1	0.033	Arab	Likely Pathogenic	Unavalable
105	c.1127delA	p.Asn376Ilefs*24	E11	Deletion	2	0.067	Persian	Pathogenic	classic PKU
106	c.1139C>T	p.Thr380Met	E11	Missense	3	0.1	Lurish,Turks	Pathogenic	mild HPA
107	c.1147C>T	p.Gln383Ter	E11	Nonsense	2	0.067	Unknown	Pathogenic	classic PKU
108	c.1157A>G	p.Tyr386Cys	E11	Missense	1	0.033	Persian	Pathogenic	classic PKU
109	c.1162G>A	p.Val388Met	E11	Missense	2	0.067	Arab	Pathogenic	classic PKU
110	c.1169A>G	p.Glu390Gly	E11	Missense	19	0.63	Turks,Persian,Kurd	Pathogenic	mild PKU-mild HPA
111	c.1177-1178InsT	p.Asn393Ilefs*2	E11	Insertion	1	0.033	Persian	Pathogenic	classic PKU
112	c.1197A>T	p.Val399Val	E11	Silent/splicing effect	16	0.53	Unknown	Pathogenic	classic PKU
113	c.1199G>A	p.Arg400Lys	E11	Missense	8	0.27	Persian	Pathogenic	classic PKU
114	c.1199-3A>T	….	E11	Splicing	3	0.1	Turks,Persian	Pathogenic	Unavalable
115	c.1199+1G>C	….	I11	Splicing	64	2.13	Turks,Persian,Kurd	Pathogenic	classic PKU
116	c.1200-2A>G	….	I11	Splicing	4	0.13	Persian	Pathogenic	classic PKU
117	c.1208C>T	p.Ala403Val	E12	Missense	20	0.67	Turks,Persian,Kurd	Pathogenic	mild HPA
118	c.1218A>G	p.Ile406Met	E12	Missense	1	0.033	Persian	Pathogenic	mild HPA
119	c.1222C>T	p.Arg408Trp	E12	Missense	24	0.8	Persian,Kurd	Pathogenic	classic PKU
120	c.1223G>T	p.Arg408Leu	E12	Missense	1	0.033	Unknown	Likely Pathogenic	Unavalable
121	c.1223G>A	p.Arg408Gln	E12	Missense	10	0,33	Persian,Lurish	Pathogenic	mild PKU
122	c.1238G>C	p.Arg413Pro	E12	Missense	2	0.067	Persian	Pathogenic	classic PKU	Non-CpG-type
123	c.1243G>A	p.Asp415Asn	E12	Missense	1	0.033	Turks	Pathogenic	mild HPA
124	c.1245delC	p.Pro416Hisfs*36	E12	Deletion	6	0.2	Persian	Pathogenic	classic PKU
125	c.1250A>G	p.Tyr417Cys	E12	Missense	4	0.13	Kurd	VUS	Unavalable
126	c.1253C>A	p.Thr418Asn	E12	Missense	1	0.033	Persian	Pathogenic	Unavalable
127	c.1313A>T	p.Asn438Ile	E12	Missense	1	0.033	Unknown	VUS	Unavalable
128	c.1315+1G>A	….	I12	Splicing	2	0.067	Turks	Pathogenic	classic PKU
129	c.1330C>A	p.Leu444Ile	E13	Missense	1	0.033	Persian	Likely Pathogenic
Total					2545	85
					5090
