# Supplementary material for: Mutational landscape of phenylketonuria in Iran
Source: J Cell Mol Med. 2023 Jul 31;27(17):2457–66. doi: 10.1111/jcmm.17865 (PMC10468661; doi:10.1111/jcmm.17865)
Supplement: Supplementary file 4 — Table S3 [file JCMM-27-2457-s004.xlsx]

## Sheet: Sheet1
	codon number/amino acid position	codon	DNA level	Protein level	CpG-type allele	allele number	Comment
1	4	GCG	c.10G>A	p.A4T	yes	3
2	53	CGC	c.158G>A	p.R53H	yes	1
5	111	CGA	c.331C>T	p.R111*	Yes	2
7	155	CGT	c.464G>A	p.R155H	yes	2
9	169	CGC	c.506G>C	R169P	No	2
10	176	CGA	c.526C>T	p.R176X	yes	65
11	230	GTT	c.689T>C	p.V230A	No	2	229 GAC GTT 230, CpG dinucleotide spans an intron and is not treated as hypermutable by MUTPRED
12	241	CGC	c.721C>T	p.R241C	yes	12
			c.722G>A	p.R241H	yes	8
13	243	CGA	c.727C>T	p.R243X	yes	111
			c.728G>A	p.R243Q	yes	22
14	252	CGG	c.754C>T	p.R252W	yes	46
			c.755G>A	p.R252Q	yes	10
15	261	CGA	c.781C>T	p.R261X	yes	65
			c.782G>A	p.R261Q	yes	245
16	280	GAA	c.838G>A	p.E280K	yes	39	279 CCC GAA 280, CpG dinucleotide spans an intron and is not treated as hypermutable by MUTPRED
17	281	CCT	c.842C>T	p.P281L	yes	193	CpG dinucleotide spans an intron and is not treated as hypermutable by MUTPRED
20	380	ACG	c.1139C>T	p.T380M	yes	3
21	388	GTG	c.1162G>A	p.V388M	yes	2	387 TAC GTG 388, CpG dinucleotide spans an intron and is not treated as hypermutable by MUTPRED
22	408	CGG	c.1222C>T	p.R408W	yes	24
			c.1223G>A	p.R408Q	yes	10
23	413	CGC	c.1238G>C	p.R413P	No	2
24	414/415	TAC GAC	c.1243G>A	p.D415N	yes	1
Total						870
