# Supplementary material for: Mutational landscape of phenylketonuria in Iran
Source: J Cell Mol Med. 2023 Jul 31;27(17):2457–66. doi: 10.1111/jcmm.17865 (PMC10468661; doi:10.1111/jcmm.17865)
Supplement: Supplementary file 5 — Table S4 [file JCMM-27-2457-s006.xlsx]

## Sheet: Sheet1
Order	Mutation DNA level	Mutation at Protein level	Exon/Intron	Type of mutation	Number of alleles	CpG state
1	c.158G>A	p.Arg53His	Missense	E2	2	CpG		;
2	c.331C>T	p.Arg111Ter	Nonsense	E3	2	CpG
3	c.464G>A	p.Arg155His	Missense	E5	2	CpG
4	c.473G>A	p.Arg158Gln	Missense	E5	17
5	c.506delG	p.Arg169Profs*26	Frame shift	E5	1
6	c.506G>C	p.Arg169Pro	Missense	E5	2	CpG
7	c.526C>T	p.Arg176Ter	Nonsense	E6	65	CpG
8	c.721C>T	p.Arg241Cys	Missense	E7	11	CpG
9	c.722G>A	p.Arg241His	Missense	E7	3	CpG
10	c.727C>T	p.Arg243Ter	Nonsense	E7	111	CpG
11	c.728G>A	p.Arg243Gln	Missense	E7	25	CpG
12	c.754C>T	p.Arg252Trp	Missense	E7	46	CpG
13	c.755G>A	p.Arg252Gln	Missense	E7	10	CpG
14	c.781C>T	p.Arg261Ter	Nonsense	E7	63	CpG
15	c.782G>A	p.Arg261Gln	Missense	E7	241	CpG
16	c.809G>A	p.Arg270Lys	Missense	E7	1
17	c.1222C>T	p.Arg408Trp	Missense	E12	22	CpG
18	c.1223G>T	p.Arg408Leu	Missense	E12	1
19	c.1223G>A	p.Arg408Gln	Missense	E12	10	CpG
20	c.1238G>C	p.Arg413Pro	Missense	E12	1	cpG	Non-CpG-type
					636
