# Supplementary material for: Mutational landscape of phenylketonuria in Iran
Source: J Cell Mol Med. 2023 Jul 31;27(17):2457–66. doi: 10.1111/jcmm.17865 (PMC10468661; doi:10.1111/jcmm.17865)
Supplement: Supplementary file 6 — Table S5 [file JCMM-27-2457-s005.xlsx]

## Sheet: Sheet1
Genotype	Allele 1	Allele 2	Number of patients	Frequency (%)	Pre-treatment serum Phe levels (mg/dl)
1	c.1066-11G>A	c.1066-11G>A	214	18.5	4.9-80
2	p.Arg261Gln	p.Arg261Gln	83	7.177	3.0-33
3	p.Pro281Leu	p.Pro281Leu	78	6.74	9.0-40
4	c.168+5G>C	c.168+5G>C	65	5.61	5.8-32
5	p.Arg243Ter	p.Arg243Ter	37	3.19	3.3-46
6	c.969+5G>A	c.969+5G>A	31	2.67	6.6-54
7	p.Arg176Ter	p.Arg176Ter	24	2.07	13-63.5
8	c.1199+1G>C	c.1199+1G>C	23	1.98	12-23.5
9	p.Arg261Ter	p.Arg261Ter	23	1.98	9.9- 26
10	p.Lys363Asnfs*37	p.Lys363Asnfs*37	23	1.98	3.8-33
11	c.441+5G>T	c.441+5G>T	16	1.38	10.3-45
12	p.Arg252Trp	p.Arg252Trp	15	1.3	9.3-23
13	p.Glu280Lys	p.Glu280Lys	15	1.3	18-35
14	p.Phe39del	p.Phe39del	15	1.3	14.70-16
15	p.Arg408Trp	p.Arg408Trp	11	0,95	14.5-25
16	p.Ser231Pro	p.Ser231Pro	10	0.86	10.5-23
17	c.843-5T>C	c.843-5T>C	7	0.6	5.6-18.5
18	p.Leu48Ser	p.Leu48Ser	7	0.6	5.9-15.72
19	c.441+1G>A	c.441+1G>A	6	0.52	14-22.4
20	p.Arg158Gln	p.Arg158Gln	6	0.52	10.3-21.6
21	p.Arg243Gln	p.Arg243Gln	5	0.43	21-32.2
22	p.Tyr179His	p.Tyr179His	4	0.34	12
23	p.Ile224Thr	p.Ile224Thr	4	0.34	10.0-22
24	c.1068C>A( p.Tyr356Ter)	c.1068C>A( p.Tyr356Ter)	4	0.34	14-15.5
25	p.Gly247Asp	p.Gly247Asp	4	0.34	NA
26	p.Ala403Val	p.Ala403Val	3	0.26	4-18.66
27	c.592_613del22 (p.Tyr198Serfs*136)	p.Tyr198Serfs*136	3	0.26	17-23
28	p.Arg252Gln	p.Arg252Gln	3	0.26	15.5
29	c.(168+73_169-201)_(352+33_370)del	c.(168+73_169-201)_(352+33_370)del	3	0.26	13.7-25
30	p.Ala300Ser	p.Ala300Ser	3	0.26	9--20
31	p.Pro281Arg	p.Pro281Arg	3	0.26	24
32	c.970-1G>T	c.970-1G>T	3	0.26	37
33	p.Glu390Gly	p.Glu390Gly	3	0.26	5.1--6
34	p.Thr372Ser	p.Thr372Ser	3	0.26	20
35	c.1245delC (p.Pro416Hisfs*36)	p.Pro416Hisfs*36	3	0.26	NA
36	p.Arg400Lys	p.Arg400Lys	3	0.26	6.37-27.74
37	c.510-1G>A	c.510-1G>A	2	0.17	NA
38	p.Leu194Arg	p.Leu194Arg	2	0.17	16
39	c.1068C>G( p.Tyr356Ter)	c.1068C>G( p.Tyr356Ter	2	0.17	17 and 37
40	p.Arg408Gln	p.Arg408Gln	2	0.17	9.5 and 16.17
41	c.1200-2A>G	IVS11-2A>G	2	0.17	18.32
42	c.590_612del	c.590_612del	2	0.17	NA
43	c.441+1G>C	c.441+1G>C	2	0.17	17
44	p.Phe55Leu	p.Phe55Leu	2	0.17	NA
45	p.Asp112His	p.Asp112His	2	0.17	NA
46	c.913-7A>G	c.913-7A>G	2	0.17	NA
47	p.Ser67Pro	p.Ser67Pro	2	0.17	NA
48	p.Arg241His	p.Arg241His	2	0.17	4
49	c.632delC (p.Pro211Hisfs*130)	p.Pro211Hisfs*130	2	0.17	NA
50	p.Tyr268Cys	p.Tyr268Cys	2	0.17	49
51	p.Ile283Asn	p.Ile283Asn	2	0.17	NA
52	c.969+5G>C	c.969+5G>C	2	0.17	28
53	p.Ala309Asp	p.Ala309Asp	2	0.17	NA
54	p.Tyr417Cys	p.Tyr417Cys	2	0.17	8
55	c.842+1G>A	c.842+1G>A	1	0.086	NA
56	p.Leu333Phe	p.Leu333Phe	1	0.086	NA
57	p.Leu364del	p.Leu364del	1	0.086	NA
58	p.Ile102Thr	p.Ile102Thr	1	0.086	16.73
59	p.Gln383Ter	p.Gln383Ter	1	0.086	NA
60	c.168+5G>A	c.168+5G>A	1	0.086	NA
61	p.Ile306Val	p.Ile306Val	1	0.086	15,60
62	EX3del4765	EX3del4765	1	0.086	15.58
63	p.Met1Thr	p.Met1Thr	1	0.086	NA
64	p.Ala104Asp	p.Ala104Asp	1	0.086	NA
65	p.Ile65Thr	p.Ile65Thr	1	0.086	NA
66	c.169-1G>A	c.169-1G>A	1	0.086	NA
67	c.353-1G>A	c.353-1G>A	1	0.086	NA
68	p.Arg155His	p.Arg155His	1	0.086	NA
69	p.Tyr343Cys	p.Tyr343Cys	1	0.086	13.5
70	p.Leu213Pro	p.Leu213Pro	1	0.086	25
71	p.Val230Ile	p.Val230Ile	1	0.086	NA
72	p.Val230Ala	p.Val230Ala	1	0.086	35
73	p.Trp187Glyfs*12	p.Trp187Glyfs*12	1	0.086	NA
74	p.Arg241Cys	p.Arg241Cys	1	0.086	NA
75	p.Glu370Alafs*25	p.Glu370Alafs*25	1	0.086	25
76	c.1066-2A>G	c.1066-2A>G	1	0.086	NA
77	c.1199-3A>T	c.1199-3A>T	1	0.086	NA
78	c.1315+1G>A	c.1315+1G>A	1	0.086	NA
79	p.Arg413Pro	p.Arg413Pro	1	0.086	NA
80	p.Ser350Tyr	p.Ser350Tyr	1	0.086	22
81	c.1066-14C>G	c.1066-14C>G	1	0.086	18
82	p.Ala309Val	p.Ala309Val	1	0.086	NA
83	p.Glu305Ter	p.Glu305Ter	1	0.086	5.65
84	p.Gln304Ter/p.Asn376Ilefs*24	p.Gln304Ter/p.Asn376Ilefs*24	1	0.086	3.6
85	p.Val399Val	p.Val399Val	1	0.086	NA
Total Homozygote			830
86	p.Arg261Gln	c.1066-11G>A	13	1.12	13--33
87	c.168+5G>C	c.1066-11G>A	8	0.7	20
88	p.Ser67Pro	c.1066-11G>A	7	0.6	NA
89	c.1066-11G>A	c.441+5G>T	6	0.52	15.72-26
90	c.969+5G>A	p.Arg176Ter	6	0.52	14---20
91	c.168+5G>C	c.843-5T>C	5	0.43	20
92	c.1066-11G>A	p.Ala300Ser	5	0.43	4.7-15.38
93	c.168+5G>C	p.Pro281Leu	5	0.43	15.26-20
94	p.Leu48Ser	p.Arg261Gln	5	0.43	6.1-20
95	p.Arg261Gln	p.Ser67Pro	4	0.34	NA
96	c.1066-11G>A	p.Arg252Trp	4	0.34	NA
97	c.1066-11G>A	p.Arg243Ter	4	0.34	15
98	c.1066-11G>A	c.1199+1G>C	4	0.34	2.6-20
99	p.Leu48Ser	p.Ala300Ser	3	0.26	4.9-4.2
100	c.1066-11G>A	c.969+5G>A	3	0.26	5.4-15
101	c.1066-11G>A	p.Glu280Lys	3	0.26	11.5-30
102	c.1066-11G>A	p.Pro281Leu	3	0.26	17, 20, and 16.4
103	p.Ala300Ser	c.1199+1G>C	3	0.26	3.3, 5.9, and 15.38
104	p.Arg252Trp	p.Ile224Thr	2	0.17	12
105	p.Arg243Ter	p.His201Gln	2	0.17	NA
106	p.Arg243Ter	c.707-96A>G	2	0.17	12.5
107	p.Cys357Arg	p.Arg243Gln	2	0.17	NA
108	c.1068C>G( p.Tyr356Ter	c.169-13T>G	2	0.17	15.38
109	p.Arg252Trp	p.Arg261Gln	2	0.17	NA
110	p.Pro281Leu	c.1199+1G>C	2	0.17	NA
111	p.Glu390Gly	p.Ser231Pro	2	0.17	NA
112	p.Pro281Leu	c.206_207insC (p.Phe69fs)	2	0.17	14.92 and 15.83
113	c.441+5G>T	p.Arg261Gln	2	0.17	12.1 and 19
114	p.Arg261Gln	p.Arg176Ter	2	0.17	13
115	p.Arg261Gln	p.Lys363Asnfs*37	2	0.17	20 and 35.4
116	p.Arg261Gln	p.Pro281Leu	2	0.17	16 and 33
117	c.441+5G>T	p.Arg241Cys	2	0.17	10 and 20
118	p.Ala300Ser	c.843-5T>C	2	0.17	2.2 and 3
119	p.Ala300Ser	p.Arg261Ter	2	0.17	7.25 and 23
120	p.Ala300Ser	p.Ala403Val	2	0.17	3.9 14.81
121	p.Ala300Ser	p.Met1Thr	2	0.17	4 and 5
122	c.1066-11G>A	p.Leu48Ser	2	0.17	20
123	c.1066-11G>A	p.Val388Met	2	0.17	12.29 and 18
124	c.1066-11G>A	p.Val230Ile	2	0.17	5
125	c.1066-11G>A	p.Ala403Val	2	0.17	5 and 20
126	c.1066-11G>A	p.Arg408Gln	2	0.17	12
127	c.1066-11G>A	p.Glu178Gly	2	0.17	7 and 11.6
128	c.1066-11G>A	p.Arg241Cys	2	0.17	4.8 and 17
129	c.168+5G>C	p.Val230Ile	2	0.17	53
130	c.168+5G>C	p.Phe55Leu	2	0.17	14.8 and 20
131	c.168+5G>C	c.969+5G>A	2	0.17	14.2
132	p.Leu48Ser	c.(168+73_169-201)_(352+33_370)del	2	0.17	12.5 and 31.5
133	c.1066-11G>A	p.Arg158Gln	1	0.086	11
134	c.1066-11G>A	c.1199-3A>T	1	0.086	25
135	c.1066-11G>A	p.Arg176Ter	1	0.086	23.5
136	c.1066-11G>A	p.Asn393Ilefs*2	1	0.086	16.5
137	c.1066-11G>A	p.Tyr198Serfs*136	1	0.086	20
138	c.1066-11G>A	p.Met1Thr	1	0.086	NA
139	c.1066-11G>A	p.Glu390Gly	1	0.086	22.2
140	c.1066-11G>A	c.510-1G>A	1	0.086	NA
141	c.1066-11G>A	p.Pro211Thr	1	0.086	4.3
142	c.1066-11G>A	p.Arg408Trp	1	0.086	NA
143	c.1066-11G>A	IVS4+1G>A	1	0.086	NA
144	c.168+5G>C	p.Arg252Gln	1	0.086	NA
145	c.168+5G>C	c.169-1G>A	1	0.086	24
146	c.168+5G>C	p.Lys363Asnfs*37	1	0.086	22
147	c.168+5G>C	p.Ser350Tyr	1	0.086	20
148	c.168+5G>C	p.Gln267His	1	0.086	NA
149	c.168+5G>C	p.Arg252Trp	1	0.086	22
150	c.168+5G>C	p.Thr380Met	1	0.086	4.4
151	c.168+5G>C	c.441+1G>C	1	0.086	20
152	c.168+5G>C	p.Ala300Ser	1	0.086	3.5
153	p.Leu48Ser	c.1066-3C>T	1	0.086	9
154	p.Leu48Ser	p.Ala403Val	1	0.086	4.2
155	p.Leu48Ser	p.Arg158Gln	1	0.086	22
156	p.Leu48Ser	p.Pro281Leu	1	0.086	7.3
157	p.Leu48Ser	p.Arg261Ter	1	0.086	21
158	p.Leu48Ser	p.Arg176Ter	1	0.086	8
159	p.Leu48Ser	p.Phe55Leu	1	0.086	Not available
160	p.Leu48Ser	p.Tyr198Serfs*136	1	0.086	20
161	c.441+5G>T	p.Arg241His	1	0.086	NA
162	c.441+5G>T	p.Pro281Leu	1	0.086	NA
163	c.441+5G>T	p.Asp415Asn	1	0.086	6
164	c.441+5G>T	p.Arg158Gln	1	0.086	20
165	c.441+5G>T	c.1199+1G>C	1	0.086	32.93
166	c.441+5G>T	p.Arg243Ter	1	0.086	15
167	c.441+5G>T	p.Lys363Asnfs*37	1	0.086	26
168	c.441+5G>T	c.707-1G>C	1	0.086	20.1
169	p.Arg261Gln	p.Arg408Trp	1	0.086	NA
170	p.Arg261Gln	p.Ser231Pro	1	0.086	23
171	p.Arg261Gln	p.Glu390Gly	1	0.086	20
172	p.Arg261Gln	p.Thr418Asn	1	0.086	8.1
173	p.Arg261Gln	p.Tyr198Serfs*136	1	0.086	39
174	p.Arg261Gln	p.Tyr198Asp	1	0.086	20
175	p.Arg261Gln	p.Arg243Ter	1	0.086	20
176	p.Arg261Gln	c.843-5T>C	1	0.086	12
177	p.Arg261Gln	c.(1-1393_1-405)_(352+33_370)del	1	0.086	43
178	p.Ala300Ser	p.His201Arg	1	0.086	4
179	p.Ala300Ser	p.Arg252Trp	1	0.086	4.5
180	p.Ala300Ser	p.Ser231Pro	1	0.086	4.9
181	p.Ala300Ser	p.Ser350Tyr	1	0.086	5.5
182	p.Ala300Ser	p.Arg111Ter	1	0.086	NA
183	p.Ala300Ser	p.Ala309Asp	1	0.086	6.6
184	p.Ala300Ser	c.169-13T>G	1	0.086	4.3
185	p.Ala300Ser	p.Arg252Gln	1	0.086	4.2
186	p.Ala300Ser	p.S231F	1	0.086	NA
187	c.969+5G>A	p.Glu280Lys	1	0.086	21
188	c.969+5G>A	p.Leu258Arg	1	0.086	NA
189	p.Ala403Val	c.169-13T>G	1	0.086	NA
190	p.Ala403Val	c.1199+1G>C	1	0.086	NA
191	p.Ala403Val	c.510-1G>A	1	0.086	NA
192	p.Ala403Val	p.Pro211Hisfs*130	1	0.086	NA
193	p.Ala403Val	p.Met1Thr	1	0.086	1.2
194	p.Ala403Val	p.Thr372Ser	1	0.086	6
195	p.Arg252Trp	p.Ala309Asp	1	0.086	20
196	p.Arg252Trp	p.Phe55Leu	1	0.086	3.6
197	p.Arg252Trp	p.Thr372Ser	1	0.086	8.6
198	p.Val230Ile	p.Ser110Leu	1	0.086	4
199	p.Val230Ile	p.Arg158Gln	1	0.086	NA
200	p.Val230Ile	p.Ser231Pro	1	0.086	NA
201	p.Lys363Asnfs*37	p.S70P	1	0.086	11
202	p.Lys363Asnfs*37	p.Ile102Thr	1	0.086	7
203	p.Lys363Asnfs*37	p.Glu390Gly	1	0.086	7
204	c.(168+73_169-201)_(352+33_370)del	p.Tyr198Serfs*136	1	0.086	23
205	c.(168+73_169-201)_(352+33_370)del	p.Thr380Met	1	0.086	5.6
206	c.510-1G>A	p.Phe55Leu	1	0.086	26.2
207	c.510-1G>A	c.970-1G>T	1	0.086	10
208	p.Arg243Ter	p.Ser350Tyr	1	0.086	16.9
209	p.Arg243Ter	p.Arg169Profs*26	1	0.086	20
210	c.843-5T>C	p.Tyr386Cys	1	0.086	25
211	c.843-5T>C	p.Thr372Ser	1	0.086	NA
212	p.Met1Thr	p.Arg241Cys	1	0.086	NA
213	p.Phe39del	p.Arg243Gln	1	0.086	NA
214	p.Glu280Lys	p.Arg243Gln	1	0.086	16
215	p.Tyr198Serfs*136	p.Phe55Leu	1	0.086	4.8
216	c.1199+1G>C	p.Arg111Ter	1	0.086	NA
217	p.Pro281Leu	p.Asp151Gly	1	0.086	NA
218	p.Arg158Gln	p.Ile406Met	1	0.086	2.2
219	p.Arg261Ter	p.Tyr268Cys	1	0.086	25
220	p.Glu390Gly	p.Cys217Phe	1	0.086	NA
221	p.Ser231Pro	p.Tyr356Ter	1	0.086	11.12
222	p.Arg261Ter	p.Arg261Gln	1	0.086	NA
223	p.Pro281Leu	p.Arg408Gln	1	0.086	NA
224	c.168+5G>C	p.Arg243Gln	1	0.086	NA
225	p.Arg261Gln	p.Ala300Ser	1	0.086	NA
226	c.168+5G>C	p.Leu48Ser	1	0.086	NA
227	c.1068C>A( p.Tyr356Ter)	c.169-13T>G	1	0.086	15.94
228	p.Ala300Ser	p.Thr372Ser	1	0.086	14.7
229	p.Phe39del	p.Thr380Met	1	0.086	15.15
230	c.1199+1G>C	p.Tyr179His	1	0.086	15.94
231	c.1199+1G>C	p.Arg243Gln	1	0.086	17.19
232	p.Arg261Gln	p.Pro119Ser	1	0.086	15.6
233	p.Ala300Ser	p.Glu178Gly	1	0.086	15.72
234	p.Val230Ile	p.Tyr179His	1	0.086	16.4
235	p.Val230Ile	p.Arg261Gln	1	0.086	17.64
236	c.843-5T>C	p.Arg243Ter	1	0.086	18
237	p.Arg261Gln	p. p.Arg270Lys	1	0.086	NA
238	c.168+5G>C	p.Arg243Ter	1	0.086	NA
239	c.913-7A>G	c.969+5G>A	1	0.086	NA
240	p.Glu390Gly	p.Arg176Ter	1	0.086	NA
241	c.843-5T>C	p.Arg176Ter	1	0.086	NA
242	p.Ala300Ser	p.Phe39del	1	0.086	NA
243	p.Arg408Gln	p.Ser67Pro	1	0.086	NA
244	p.Arg252Trp	p.Ser67Pro	1	0.086	NA
245	p.Ala309Asp	p.Cys217Phe	1	0.086	NA
246	p.Lys363Asnfs*37	p.p.Gln160Pro	1	0.086	NA
247	p.Arg261Gln	p.Ala403Val	1	0.086	NA
248	p.Pro281Leu	p.Ile224Thr	1	0.086	NA
249	p.p.Arg169Pro	p.Val399Val	1	0.086	NA
250	p.Ala300Ser	p.Arg176Ter	1	0.086	NA
251	p.Ser231Pro	p.Glu280Lys	1	0.086	NA
252	p.Asn438Ile	p.Leu48Ser	1	0.086	NA
253	p.Phe55Leu	p.Arg261Gln	1	0.086	22.51
254	p.Arg241His	p.Arg261Ter	1	0.086	8
255	p.Pro211Thr	p.Arg261Ter	1	0.086	5.54
256	p.Arg241Cys	p.Arg243Gln	1	0.086	NA
Total compound heterozygote			273
257	c.1066-11G>A	Unknown	13	1.12	8-30.53
258	p.Arg261Gln	Unknown	7	0.6	5.4-24
259	p.Arg243Ter	Unknown	4	0.34	17.64-18
260	p.Arg261Ter	Unknown	3	0.26	9-20.39
261	c.1199+1G>C	Unknown	3	0.26	23.4
262	p.Pro281Leu	Unknown	2	0.17	NA
263	p.Arg252Trp	Unknown	2	0.17	NA
264	p.Arg252Gln	Unknown	2	0.17	NA
265	c.969+5G>A	Unknown	2	0.17	NA
266	c.590_612del	Unknown	1	0.086	NA
267	p.Ser231Pro	Unknown	1	0.086	NA
268	c.168+5G>C	Unknown	1	0.086	NA
269	p.Arg176Ter	Unknown	1	0.086	NA
270	c.913-7A>G	Unknown	1	0.086	NA
271	p.Ser67Pro	Unknown	1	0.086	NA
272	c.969+1G>A	Unknown	1	0.086	NA
273	p.Arg243Gln	Unknown	1	0.086	NA
274	p.Glu280Lys	Unknown	1	0.086	18.4
275	p.Arg241Cys	Unknown	1	0.086	21.1
276	p.Val399Val	Unknown	1	0.086	28.8
277	p.Val230Ile	Unknown	1	0.086	3.48
278	p.Arg53His	Unknown	1	0.086	NA
279	p. p.Gln375Arg	Unknown	1	0.086	6.87
280	p.Glu178Gly	Unknown	1	0.086	NA
281	p.L444I	Unknown	1	0.086	6.84
Total heterozygote			54
